# Supplementary material for: A Universal Bleeding Risk Score in Native and Allograft Kidney Biopsies: A French Nationwide Cohort Study
Source: J Clin Med. 2023 May 17;12(10):3527. doi: 10.3390/jcm12103527 (PMC10219527; doi:10.3390/jcm12103527)
Supplement: Supplementary file 1 [file jcm-12-03527-s001.zip]

Archive with 1 entries (1 files):
- jcm-2333931-supplementary.pdf
